# Supplementary material for: Phylogenetic classification and genetic insights from the complete mitochondrial genome of Medicago ruthenica
Source: Front Plant Sci. 2025 Sep 5;16:1648505. doi: 10.3389/fpls.2025.1648505 (PMC12446361; doi:10.3389/fpls.2025.1648505)
Supplement: Supplementary file 1 [file Table1.xlsx]

## Sheet:  Table S1
Table S1 GenBank accession numbers of plant mitogenomes sampled in this study
Name	Family	Subfamily	Genus	GenBank accessions	Size (bp)	GC(%)
Ammopiptanthus mongolicus	Fabaceae	Papilionoideae	Ammopiptanthus	MG011535.1	344607	45.41
Ammopiptanthus nanus	Fabaceae	Papilionoideae	Ammopiptanthus	MH127920.1	339352	45.45
Apios americana	Fabaceae	Papilionoideae	Apios	MW448463.1	434145	44.98
Arachis hypogaea	Fabaceae	Papilionoideae	Arachis	MW448460.1	592341	44.69
Astragalus complanatus	Fabaceae	Papilionoideae	Astragalus	NC_065024.1	416511	45.06
Gleditsia sinensis	Fabaceae	Caesalpinioideae	Gleditsia	NC_058235.1	594121	45.27
Glycine max	Fabaceae	Papilionoideae	Glycine	NC_020455.1	402558	45.03
Glycine soja	Fabaceae	Papilionoideae	Glycine	NC_039768.1	402545	45.03
Glycyrrhiza glabra	Fabaceae	Papilionoideae	Glycyrrhiza	MW448466.1	440064	45.23
Glycyrrhiza uralensis	Fabaceae	Papilionoideae	Glycyrrhiza	MZ066515.1	462781	45.22
Leucaena leucocephala	Fabaceae	Caesalpinioideae	Leucaena	NC_086809.1	785831	44.9
Leucaena trichandra	Fabaceae	Caesalpinioideae	Leucaena	NC_039738.1	722009	44.92
Lotus japonicus	Fabaceae	Papilionoideae	Lotus	NC_016743.2	380861	45.4
Lotus corniculatus	Fabaceae	Papilionoideae	Lotus	PP706441.1	401301	47.6
Lupinus albus	Fabaceae	Papilionoideae	Lupinus	MW448461.1	405579	44.67
Medicago polymorpha	Fabaceae	Papilionoideae	Medicago	MW971561.1	287636	45.26
Medicago ruthenica	Fabaceae	Papilionoideae	Medicago	PP723040	354988	45.13
Medicago sativa ssp. sativa	Fabaceae	Papilionoideae	Medicago	NC_068105.1	290285	45.34
Medicago sativa ssp. falcata	Fabaceae	Papilionoideae	Medicago	OQ612687.1	307026	45.11
Medicago arabica	Fabaceae	Papilionoideae	Medicago	OX326972.1	324468	44.92
Medicago lupulina	Fabaceae	Papilionoideae	Medicago	OY283147.1	294123	45.36
Medicago truncatula	Fabaceae	Papilionoideae	Medicago	NC_029641.1	271618	45.39
Millettia pinnata	Fabaceae	Papilionoideae	Millettia	NC_016742.1	425718	45
Oxytropis arctobia	Fabaceae	Papilionoideae	Oxytropis	OP345445.1	343007	45.2
Oxytropis splendens	Fabaceae	Papilionoideae	Oxytropis	OP345444.1	361579	44.8
Pisum fulvum	Fabaceae	Papilionoideae	Pisum	ON186758.1	379906	45.06
Pisum sativum	Fabaceae	Papilionoideae	Pisum	NC_068896.1	363799	45.08
Senna occidentalis	Fabaceae	Caesalpinioideae	Senna	NC_038221.1	447106	45.45
Senna tora	Fabaceae	Caesalpinioideae	Senna	NC_038053.1	566589	45.23
Trifolium aureum	Fabaceae	Papilionoideae	Trifolium	NC_048502.1	294911	44.88
Trifolium meduseum	Fabaceae	Papilionoideae	Trifolium	NC_048500.1	348724	44.99
Trifolium pratense	Fabaceae	Papilionoideae	Trifolium	NC_048499.1	301823	45.2
Vigna radiata	Fabaceae	Papilionoideae	Vigna	NC_015121.1	401262	45.11
Vigna unguiculata	Fabaceae	Papilionoideae	Vigna	MW448464.1	383314	45.13
Aegilops speltoides	Poaceae	Triticeae	Aegilops	NC_022666.1	476091	44.43	Outgroups
Arabidopsis thaliana	Brassicaceae	Camelineae	Arabidopsis	NC_037304.1	367808	44.79

## Sheet: Table S2
Table S2 The start codon and stop codon information of Medicago ruthenica mitochondrial gene
Group of genes	Gene name	Length	Start codon	Stop codon	Amino acid
ATP synthase	atp1	1518	ATG	TGA	506
	atp4	588	ATG	TAA	196
	atp6	669	ATG	TGA	223
	atp8	483	ATG	TAA	161
	atp9	225	ATG	TAA	75
Cytohrome c biogenesis	ccmB	621	ATG	TGA	207
	ccmC	747	ATG	TGA	249
	ccmFc	1329	ATG	CGA(TGA)	443
	ccmFn	1737	ATG	TGA	579
Ubichinol cytochrome c reductase	cob	1179	ATG	TGA	393
Cytochrome c oxidase	cox1	1584	ATG	TAA	528
	cox2	1038	ATG	TAA	346
	cox3	798	ATG	TGA	266
Maturases	matR	1986	ATG	TAG	662
Transport membrance protein	mttB	312	ATG	TGA	104
NADH dehydrogenase	nad1	978	ACG(ATG)	TAA	326
	nad2	1467	ATG	TAA	489
	nad3	357	ATG	TAA	119
	nad4	1488	ATG	TGA	496
	nad4L	303	ACG(ATG)	TAA	101
	nad5	2010	ATG	TAA	670
	nad6	657	ATG	TGA	219
	nad7	1185	ATG	TAG	395
	nad9	591	ATG	TAA	197
Ribosomal proteins (LSU)	rpl16	516	ATG	TAA	172
	rpl5	558	ATG	TAA	186
	rpl5	558	ATG	TAA	186
Ribosomal proteins (SSU)	rps10	363	ATG	TGA	121
	rps12	378	ATG	TGA	126
	rps14	303	ATG	TAG	101
	rps14	303	ATG	TAG	101
	rps3	1671	ATG	TAG	557
	rps4	1044	ATG	TAA	348
	rps7	300	ATG	TAA	100
Ribosomal RNAs	rrn18	1982
	rrn26	3136
	rrn5	121
Transfer RNAs	trnA-TGC	65
	trnC-GCA	71
	trnD-GTC	74
	trnE-TTC	72
	trnF-GAA	74
	trnF-GAA	64
	trnG-GCC	72
	trnH-GTG	74
	trnK-TTT	73
	trnM-CAT	74
	trnM-CAT	74
	trnM-CAT	73
	trnN-GTT	72
	trnP-TGG	75
	trnQ-TTG	72
	trnT-TGT	73
	trnW-CCA	74
	trnY-GTA	83

## Sheet: Table S3
Table S3 Size of introns and exons in split genes in Medicago ruthenica mitogenome
Gene Name	Sequence type	Start	End	Strand	Length
atp1	exon1	275053	276570	-	1518
atp4	exon1	250741	251328	+	588
atp6	exon1	292991	293659	+	669
atp8	exon1	146178	146660	-	483
atp9	exon1	7015	7239	-	225
ccmB	exon1	337038	337658	-	621
ccmC	exon1	84025	84771	+	747
ccmFc	intron	92514	93467	-	954
ccmFc	exon1	93468	94246	-	779
ccmFc	exon2	91964	92513	-	550
ccmFn	exon1	161061	162797	+	1737
cob	exon1	154450	155628	+	1179
cox1	exon1	99042	100625	-	1584
cox2	exon1	170784	171821	-	1038
cox3	exon1	113299	114096	+	798
matR	exon1	229885	231870	-	1986
mttB	exon1	45824	46135	+	312
nad1	exon1	2386	2772	+	387
nad1	exon2	97475	97555	-	81
nad1	exon3	95872	96063	-	192
nad1	exon4	232517	232575	-	59
nad1	exon5	229109	229367	-	259
nad1	intron1	2773	97474	+	94702
nad1	intron2	97556	95871	+	-1684
nad1	intron3	96064	232516	+	136453
nad1	intron4	232576	229108	+	-3467
nad2	exon1	241514	241666	-	153
nad2	exon2	239915	240306	-	392
nad2	exon3	132747	132907	+	161
nad2	exon4	135031	135602	+	572
nad2	exon5	137083	137271	+	189
nad2	intron1	241667	239914	+	-1752
nad2	intron2	240307	132746	+	-107560
nad2	intron3	132908	135030	+	2123
nad2	intron4	135603	137082	+	1480
nad3	exon1	311829	312185	-	357
nad4	intron1	321303	322704	-	1402
nad4	intron2	317623	320787	-	3165
nad4	intron3	314428	317199	-	2772
nad4	exon1	322705	323165	-	461
nad4	exon2	320788	321302	-	515
nad4	exon3	317200	317622	-	423
nad4	exon4	314339	314427	-	89
nad4L	exon1	250247	250549	+	303
nad5	exon1	257446	257675	+	230
nad5	exon2	258565	259780	+	1216
nad5	exon3	6043	6064	-	22
nad5	exon4	216976	217370	+	395
nad5	exon5	218288	218434	+	147
nad5	intron1	257676	258564	+	889
nad5	intron2	259781	6042	+	-253738
nad5	intron3	6065	216975	+	210911
nad5	intron4	217371	218287	+	917
nad6	exon1	63153	63809	-	657
nad7	intron1	349796	350675	-	880
nad7	intron2	348400	349726	-	1327
nad7	intron3	346909	347932	-	1024
nad7	intron4	344670	346664	-	1995
nad7	exon1	350676	350818	-	143
nad7	exon2	349727	349795	-	69
nad7	exon3	347933	348399	-	467
nad7	exon4	346665	346908	-	244
nad7	exon5	344408	344669	-	262
nad9	exon1	327072	327662	+	591
rpl16	exon1	188277	188792	-	516
rpl5	exon1	152679	153236	+	558
rpl5-2	exon1	172710	173267	-	558
rps10	intron	100934	101867	-	934
rps10	exon1	101868	102117	-	250
rps10	exon2	100821	100933	-	113
rps12	exon1	311403	311780	-	378
rps14	exon1	153240	153542	+	303
rps14-2	exon1	172404	172706	-	303
rps3	intron	190280	192038	-	1759
rps3	exon1	192039	192112	-	74
rps3	exon2	188683	190279	-	1597
rps4	exon1	309623	310666	-	1044
rps7	exon1	84791	85090	+	300
rrn18	exon1	103474	105455	-	1982
rrn26	exon1	17972	21107	-	3136
rrn5	exon1	103185	103305	-	121
trnA-TGC	intron	354026	354065	-	40
trnA-TGC	exon1	354066	354102	-	37
trnA-TGC	exon2	353998	354025	-	28
trnC-GCA	exon1	129453	129523	+	71
trnD-GTC	exon1	324575	324648	+	74
trnE-TTC	exon1	193764	193835	-	72
trnF-GAA	exon1	255430	255503	+	74
trnF-GAA-2	exon1	329999	330062	-	64
trnG-GCC	exon1	42235	42306	-	72
trnH-GTG	exon1	208951	209024	-	74
trnK-TTT	exon1	266092	266164	-	73
trnM-CAT	exon1	17487	17560	-	74
trnM-CAT-2	exon1	52984	53057	+	74
trnM-CAT-3	exon1	192804	192876	-	73
trnN-GTT	exon1	131720	131791	+	72
trnP-TGG	exon1	255766	255840	+	75
trnQ-TTG	exon1	38366	38437	-	72
trnT-TGT	exon1	218539	218576	+	38
trnT-TGT	exon2	218583	218617	+	35
trnT-TGT	intron	218577	218582	+	6
trnW-CCA	exon1	107156	107229	-	74
trnY-GTA	exon1	132161	132243	+	83

## Sheet: Table S4
Table S4 Microsatellite repeats in Medicago ruthenica mitogenome
SSR type	Structure of SSR Repeats	size	start	end	Location
p4	(TAAA)3	12	277380	277391	IGS(atp1,atp6)
p4	(ATTA)3	12	279926	279937	IGS(atp1,atp6)
p2	(AG)5	10	283161	283170	IGS(atp1,atp6)
p2	(GT)5	10	283670	283679	IGS(atp1,atp6)
p2	(GA)5	10	284223	284232	IGS(atp1,atp6)
p3	(GGT)6	18	292577	292594	IGS(atp1,atp6)
p4	(ATTC)3	12	254410	254421	IGS(atp4,trnF-GAA)
p2	(TC)5	10	297098	297107	IGS(atp6,rps4)
p3	(TTA)4	12	303281	303292	IGS(atp6,rps4)
p4	(AGAA)3	12	146804	146815	IGS(atp8,rpl5)
p2	(AT)5	10	151161	151170	IGS(atp8,rpl5)
p4	(TCAA)3	12	9255	9266	IGS(atp9,trnM-CAU)
p3	(TAC)4	12	338950	338961	IGS(ccmB,nad7)
p3	(ATG)4	12	344300	344311	IGS(ccmB,nad7)
p4	(GCTA)3	12	94652	94663	IGS(ccmFc,nad1)
p4	(AACA)3	12	163697	163708	IGS(ccmFn,cox2)
p4	(AATC)3	12	168548	168559	IGS(ccmFn,cox2)
p6	(TCATCT)3	18	156509	156526	IGS(cob,ccmFn)
p3	(TCT)4	12	160189	160200	IGS(cob,ccmFn)
p2	(AT)6	12	114415	114426	IGS(cox3,trnC-GCA)
p2	(TA)5	10	52843	52852	IGS(mttB,trnM-CAU)
p3	(ATG)4	12	5548	5559	IGS(nad1,nad5)
p2	(GA)5	10	143061	143070	IGS(nad2,atp8)
p2	(CA)5	10	143123	143132	IGS(nad2,atp8)
p1	(A)10	10	245407	245416	IGS(nad2,nad4L)
p2	(TG)5	10	246895	246904	IGS(nad2,nad4L)
p5	(TCAAT)3	15	6752	6766	IGS(nad5,atp9)
p4	(TTAT)3	12	64210	64221	IGS(nad6,ccmC)
p3	(TAC)4	12	76349	76360	IGS(nad6,ccmC)
p2	(TC)5	10	80948	80957	IGS(nad6,ccmC)
p4	(CAAG)3	12	351370	351381	IGS(nad7,trnA-UGC)
p2	(TA)6	12	177859	177870	IGS(rpl5,rpl16)
p1	(T)10	10	178423	178432	IGS(rpl5,rpl16)
p2	(AG)6	12	186444	186455	IGS(rpl5,rpl16)
p2	(TA)5	10	86892	86901	IGS(rps7,ccmFc)
p4	(AGAA)3	12	88595	88606	IGS(rps7,ccmFc)
p4	(ACTG)3	12	105974	105985	IGS(rrn18,trnW-CCA)
p4	(TTTG)3	12	21647	21658	IGS(rrn26,trnQ-UUG)
p4	(CTTA)3	12	24807	24818	IGS(rrn26,trnQ-UUG)
p2	(CT)5	10	25295	25304	IGS(rrn26,trnQ-UUG)
p3	(TTA)4	12	34069	34080	IGS(rrn26,trnQ-UUG)
p3	(TCT)4	12	361	372	IGS(trnA-UGC,nad1)
p3	(AGT)4	12	194222	194233	IGS(trnE-UUC,trnH-GUG)
p2	(AG)6	12	199773	199784	IGS(trnE-UUC,trnH-GUG)
p1	(T)11	11	204507	204517	IGS(trnE-UUC,trnH-GUG)
p4	(TAGA)3	12	204669	204680	IGS(trnE-UUC,trnH-GUG)
p3	(CTT)5	15	205993	206007	IGS(trnE-UUC,trnH-GUG)
p2	(TA)5	10	208119	208128	IGS(trnE-UUC,trnH-GUG)
p3	(GTT)4	12	335404	335415	IGS(trnF-GAA,ccmB)
p2	(TA)5	10	213255	213264	IGS(trnH-GUG,nad5)
p1	(A)10	10	268034	268043	IGS(trnK-UUU,atp1)
p1	(T)10	10	17948	17957	IGS(trnM-CAU,rrn26)
p4	(ATCG)3	12	193183	193194	IGS(trnM-CAU,trnE-UUC)
p4	(TTCA)3	12	131941	131952	IGS(trnN-GUU,trnY-GUA)
p3	(CTT)4	12	257002	257013	IGS(trnP-UGG,nad5)
p4	(ATGA)3	12	39006	39017	IGS(trnQ-UUG,trnG-GCC)
p1	(A)10	10	40636	40645	IGS(trnQ-UUG,trnG-GCC)
p4	(AAAT)3	12	220851	220862	IGS(trnT-UGU,nad1)
p1	(A)10	10	222929	222938	IGS(trnT-UGU,nad1)
p2	(TA)5	10	223072	223081	IGS(trnT-UGU,nad1)
p2	(CT)5	10	228140	228149	IGS(trnT-UGU,nad1)
p2	(TA)5	10	108532	108541	IGS(trnW-CCA,cox3)
p4	(AAAG)3	12	109316	109327	IGS(trnW-CCA,cox3)
p5	(GGATT)3	15	132591	132605	IGS(trnY-GUA,nad2)
p1	(A)10	10	232547	232556	nad1
p2	(TC)5	10	134155	134164	nad2(intron)
p1	(C)10	10	315602	315611	nad4(intron)
p3	(AAC)4	12	320103	320114	nad4(intron)
p2	(AG)5	10	321773	321782	nad4(intron)
p3	(ATA)4	12	217606	217617	nad5(intron)
p2	(AG)5	10	217714	217723	nad5(intron)
p4	(AATG)3	12	190137	190148	rps3
		828

## Sheet: Table S5
Table S5 Distribution of SSRs in Medicago ruthenica mitogenome
SSR type	Repeats	Number of SSRs	Total
monomer	A/T	8	9
	C/G	1
dimer	AC/GT	3	24
	AG/CT	12
	AT/AT	9
trimer	AAC/GTT	2	15
	AAG/CTT	4
	AAT/ATT	3
	ACC/GGT	1
	ACT/AGT	3
	ATC/ATG	2
tetramer	AAAC/GTTT	2	21
	AAAG/CTTT	3
	AAAT/ATTT	3
	AAGC/CTTG	1
	AAGT/ACTT	1
	AATC/ATTG	2
	AATG/ATTC	4
	AATT/AATT	1
	ACTG/AGTC	1
	AGAT/ATCT	1
	AGCT/AGCT	1
	ATCG/ATCG	1
pentamer	AATCC/ATTGG	1	2
	AATTC/AATTG	1
hexamer	AAGATG/ATCTTC	1	1
Total			72

## Sheet: Table S6
Table S6 Dispersed repeats in Medicago ruthenica mitogenome
The repeat length of the first part	The starting site of the first part	Type	Alignment length	Similarity	The repeat length of the second part	The starting site of the second part	E-value	Location
274819	275057	F	252	76.984	171650	171900	1.97e-29	atp1;cox2
276328	276366	F	40	92.5	75637	75676	1.22e-06	atp1;IGS(nad6,ccmC)
292971	293047	P	77	89.61	338309	338385	2e-19	atp6;IGS(ccmB,nad7)
293050	293168	F	119	98.319	114188	114306	8.85e-53	atp6;IGS(cox3,trnC-GCA)
292901	293136	P	236	98.305	145417	145652	1.75e-114	atp6;IGS(nad2,atp8)
292971	293047	P	77	89.61	75708	75784	2e-19	atp6;IGS(nad6,ccmC)
146636	146717	F	82	98.78	76619	76700	7.03e-34	atp8;IGS(nad6,ccmC)
336946	337039	P	94	100	315498	315591	3.23e-42	ccmB;nad4(intron)
290383	290506	P	124	98.387	146594	146717	1.47e-55	IGS(atp1,atp6);atp8
289521	289564	F	44	90.909	254485	254528	9.43e-08	IGS(atp1,atp6);IGS(atp4,trnF-GAA)
289516	289564	P	49	91.837	49814	49862	1.57e-10	IGS(atp1,atp6);IGS(mttB,trnM-CAU)
283614	283725	F	122	85.246	246832	246953	5.52e-25	IGS(atp1,atp6);IGS(nad2,nad4L)
284245	284306	F	62	93.548	6204	6264	3.34e-17	IGS(atp1,atp6);IGS(nad5,atp9)
290209	290464	P	256	100	76619	76874	2.84e-132	IGS(atp1,atp6);IGS(nad6,ccmC)
277955	278000	F	46	97.826	173436	173481	7.24e-14	IGS(atp1,atp6);IGS(rpl5,rpl16)
277850	277894	F	45	91.111	173344	173386	9.43e-08	IGS(atp1,atp6);IGS(rpl5,rpl16)
289520	289563	P	44	88.636	173623	173666	4.39e-06	IGS(atp1,atp6);IGS(rpl5,rpl16)
277958	278023	P	66	100	112476	112541	1.19e-26	IGS(atp1,atp6);IGS(trnW-CCA,cox3)
277850	277897	P	48	89.583	112591	112636	9.43e-08	IGS(atp1,atp6);IGS(trnW-CCA,cox3)
276671	276814	F	144	99.306	189165	189308	2.41e-68	IGS(atp1,atp6);rps3
290199	290241	P	43	95.349	105448	105490	1.57e-10	IGS(atp1,atp6);rrn18
285280	285726	F	463	75.594	18763	19206	6.89e-49	IGS(atp1,atp6);rrn26
286172	286360	F	193	76.166	19789	19979	7.19e-19	IGS(atp1,atp6);rrn26
289914	289943	F	30	100	255458	255487	1.22e-06	IGS(atp1,atp6);trnF-GAA
254485	254532	P	48	91.667	49810	49857	5.63e-10	IGS(atp4,trnF-GAA);IGS(mttB,trnM-CAU)
254488	254532	P	45	88.889	173618	173662	1.22e-06	IGS(atp4,trnF-GAA);IGS(rpl5,rpl16)
252271	252309	P	39	100	102149	102187	1.21e-11	IGS(atp4,trnF-GAA);IGS(rps10,rrn5)
294285	294342	F	58	100	290496	290553	3.32e-22	IGS(atp6,rps4);IGS(atp1,atp6)
295528	295714	P	210	86.19	286001	286209	1.14e-51	IGS(atp6,rps4);IGS(atp1,atp6)
295744	295812	P	78	85.897	285852	285929	3.37e-12	IGS(atp6,rps4);IGS(atp1,atp6)
301823	301875	F	53	88.679	301760	301811	7.29e-09	IGS(atp6,rps4);IGS(atp6,rps4)
306120	306159	P	40	97.5	128225	128264	1.57e-10	IGS(atp6,rps4);IGS(cox3,trnC-GCA)
298632	302229	P	3598	99.972	179698	183295	0	IGS(atp6,rps4);IGS(rpl5,rpl16)
301760	301811	P	53	88.679	180052	180104	7.29e-09	IGS(atp6,rps4);IGS(rpl5,rpl16)
301823	301875	P	53	88.679	180116	180167	7.29e-09	IGS(atp6,rps4);IGS(rpl5,rpl16)
295942	296021	P	82	91.463	195742	195823	2.57e-23	IGS(atp6,rps4);IGS(trnE-UUC,trnH-GUG)
308718	308765	F	48	93.75	43069	43115	4.36e-11	IGS(atp6,rps4);IGS(trnG-GCC,mttB)
306120	306159	F	40	100	38665	38704	3.37e-12	IGS(atp6,rps4);IGS(trnQ-UUG,trnG-GCC)
301975	302004	P	30	100	96078	96107	1.22e-06	IGS(atp6,rps4);nad1(intron)
301975	302004	P	30	100	240324	240353	1.22e-06	IGS(atp6,rps4);nad2(intron)
152590	152656	F	68	82.353	112625	112690	1.22e-06	IGS(atp8,rpl5);IGS(trnW-CCA,cox3)
12119	12159	F	41	90.244	11796	11836	4.39e-06	IGS(atp9,trnM-CAU);IGS(atp9,trnM-CAU)
338238	338277	F	40	92.5	276328	276366	1.22e-06	IGS(ccmB,nad7);atp1
338312	338390	P	81	88.889	292964	293044	2e-19	IGS(ccmB,nad7);atp6
337678	337742	P	67	83.582	293566	293628	3.39e-07	IGS(ccmB,nad7);atp6
339220	339301	F	82	98.78	146636	146717	7.03e-34	IGS(ccmB,nad7);atp8
344319	344369	F	51	100	276622	276672	2.58e-18	IGS(ccmB,nad7);IGS(atp1,atp6)
339220	339475	P	256	100	290209	290464	2.84e-132	IGS(ccmB,nad7);IGS(atp1,atp6)
338309	338385	F	77	89.61	145506	145582	2e-19	IGS(ccmB,nad7);IGS(nad2,atp8)
338204	342170	F	3967	100	75603	79569	0	IGS(ccmB,nad7);IGS(nad6,ccmC)
338461	338662	P	202	99.505	326664	326865	1.38e-100	IGS(ccmB,nad7);IGS(trnD-GUC,nad9)
339131	339213	F	83	92.771	312108	312190	4.26e-26	IGS(ccmB,nad7);nad3
338391	338464	F	74	98.649	63186	63259	1.97e-29	IGS(ccmB,nad7);nad6
160112	160173	F	62	90.323	152553	152610	2.6e-13	IGS(cob,ccmFn);IGS(atp8,rpl5)
171901	171985	P	87	90.805	326909	326995	1.98e-24	IGS(cox2,rps14);IGS(trnD-GUC,nad9)
117683	117750	F	68	86.765	28036	28103	9.36e-13	IGS(cox3,trnC-GCA);IGS(rrn26,trnQ-UUG)
128218	128271	P	54	98.148	38658	38711	2.58e-18	IGS(cox3,trnC-GCA);IGS(trnQ-UUG,trnG-GCC)
49810	49863	P	54	88.889	254479	254532	5.63e-10	IGS(mttB,trnM-CAU);IGS(atp4,trnF-GAA)
232739	232779	F	41	92.683	46717	46754	1.22e-06	IGS(nad1,nad2);IGS(mttB,trnM-CAU)
238877	238914	F	38	100	198279	198316	4.36e-11	IGS(nad1,nad2);IGS(trnE-UUC,trnH-GUG)
145417	145655	P	239	97.908	292898	293136	1.75e-114	IGS(nad2,atp8);atp6
145417	145503	P	87	100	114188	114274	2.51e-38	IGS(nad2,atp8);IGS(cox3,trnC-GCA)
145506	145582	F	77	89.61	75708	75784	2e-19	IGS(nad2,atp8);IGS(nad6,ccmC)
139077	139110	P	34	100	66349	66382	7.29e-09	IGS(nad2,atp8);IGS(nad6,ccmC)
142607	142679	F	73	90.411	1193	1265	7.19e-19	IGS(nad2,atp8);IGS(trnA-UGC,nad1)
139523	139627	F	105	98.095	61163	61267	5.36e-45	IGS(nad2,atp8);IGS(trnM-CAU,nad6)
139659	139704	F	46	97.826	61275	61319	2.6e-13	IGS(nad2,atp8);IGS(trnM-CAU,nad6)
139078	139110	F	33	96.97	17896	17928	1.22e-06	IGS(nad2,atp8);IGS(trnM-CAU,rrn26)
139077	139110	P	34	100	40685	40718	7.29e-09	IGS(nad2,atp8);IGS(trnQ-UUG,trnG-GCC)
250203	250233	F	31	100	114314	114344	3.39e-07	IGS(nad2,nad4L);IGS(cox3,trnC-GCA)
313981	314059	F	79	89.873	191152	191227	2e-19	IGS(nad3,nad4);rps3(intron)
250675	250723	F	49	95.918	31564	31612	7.24e-14	IGS(nad4L,atp4);IGS(rrn26,trnQ-UUG)
75711	75789	P	81	88.889	292964	293044	2e-19	IGS(nad6,ccmC);atp6
71171	71228	F	58	94.828	47377	47434	3.34e-17	IGS(nad6,ccmC);IGS(mttB,trnM-CAU)
66640	66685	P	46	89.13	25917	25962	3.39e-07	IGS(nad6,ccmC);IGS(rrn26,trnQ-UUG)
66349	66381	P	33	96.97	17896	17928	1.22e-06	IGS(nad6,ccmC);IGS(trnM-CAU,rrn26)
66320	66383	F	64	96.875	40656	40719	3.32e-22	IGS(nad6,ccmC);IGS(trnQ-UUG,trnG-GCC)
75790	75863	F	74	98.649	63186	63259	1.97e-29	IGS(nad6,ccmC);nad6
352273	352348	P	76	88.158	253341	253416	3.34e-17	IGS(nad7,trnA-UGC);IGS(atp4,trnF-GAA)
352198	352233	P	36	94.444	209499	209534	1.22e-06	IGS(nad7,trnA-UGC);IGS(trnH-GUG,nad5)
352551	352627	F	77	83.117	20496	20572	4.36e-11	IGS(nad7,trnA-UGC);rrn26
352809	352877	F	70	84.286	20868	20936	5.63e-10	IGS(nad7,trnA-UGC);rrn26
173623	173669	P	47	87.234	289517	289563	4.39e-06	IGS(rpl5,rpl16);IGS(atp1,atp6)
173618	173665	P	48	87.5	254485	254532	1.22e-06	IGS(rpl5,rpl16);IGS(atp4,trnF-GAA)
179701	183295	P	3595	100	298632	302226	0	IGS(rpl5,rpl16);IGS(atp6,rps4)
173605	173666	F	62	90.323	49797	49858	2.01e-14	IGS(rpl5,rpl16);IGS(mttB,trnM-CAU)
180116	180167	F	53	88.679	180052	180104	7.29e-09	IGS(rpl5,rpl16);IGS(rpl5,rpl16)
173290	173536	P	247	92.713	112459	112690	8.36e-93	IGS(rpl5,rpl16);IGS(trnW-CCA,cox3)
179923	179952	F	30	100	96078	96107	1.22e-06	IGS(rpl5,rpl16);nad1(intron)
186149	186240	P	97	81.443	63136	63228	4.36e-11	IGS(rpl5,rpl16);nad6
192155	192218	P	69	84.058	50667	50733	9.43e-08	IGS(rps3,trnM-CAU);IGS(mttB,trnM-CAU)
131143	131211	P	69	100	39466	39534	2.55e-28	IGS(trnC-GCA,trnN-GUU);IGS(trnQ-UUG,trnG-GCC)
131110	131216	P	109	93.578	101010	101114	3.25e-37	IGS(trnC-GCA,trnN-GUU);rps10(intron)
326912	326998	P	87	90.805	171898	171982	1.98e-24	IGS(trnD-GUC,nad9);IGS(cox2,rps14)
326664	326865	P	202	99.505	75860	76061	1.38e-100	IGS(trnD-GUC,nad9);IGS(nad6,ccmC)
325616	325650	F	35	97.143	322067	322100	3.39e-07	IGS(trnD-GUC,nad9);nad4(intron)
336338	336382	F	45	91.111	7197	7241	2.62e-08	IGS(trnF-GAA,ccmB);atp9
336266	336297	F	32	100	98986	99017	9.43e-08	IGS(trnF-GAA,ccmB);IGS(nad1,cox1)
336166	336299	F	134	98.507	215642	215775	4.06e-61	IGS(trnF-GAA,ccmB);IGS(trnH-GUG,nad5)
335643	335729	F	87	98.851	137223	137309	1.17e-36	IGS(trnF-GAA,ccmB);nad2
215742	215783	F	42	92.857	98986	99027	2.62e-08	IGS(trnH-GUG,nad5);IGS(nad1,cox1)
209356	209402	P	47	91.489	131056	131102	2.03e-09	IGS(trnH-GUG,nad5);IGS(trnC-GCA,trnN-GUU)
210961	210990	F	30	100	56838	56867	1.22e-06	IGS(trnH-GUG,nad5);IGS(trnM-CAU,nad6)
209530	209585	F	56	96.429	191072	191127	9.3e-18	IGS(trnH-GUG,nad5);rps3(intron)
274654	274774	P	121	100	218419	218539	3.16e-57	IGS(trnK-UUU,atp1);trnT-UGU,nad5
40685	40721	P	37	97.297	139074	139110	7.29e-09	IGS(trnQ-UUG,trnG-GCC);IGS(nad2,atp8)
40685	40717	P	33	96.97	17896	17928	1.22e-06	IGS(trnQ-UUG,trnG-GCC);IGS(trnM-CAU,rrn26)
224874	225051	P	178	98.876	116385	116562	1.41e-85	IGS(trnT-UGU,nad1);IGS(cox3,trnC-GCA)
220059	220089	F	31	100	28644	28674	3.39e-07	IGS(trnT-UGU,nad1);IGS(rrn26,trnQ-UUG)
112476	112544	P	69	98.551	277955	278023	1.19e-26	IGS(trnW-CCA,cox3);IGS(atp1,atp6)
112594	112636	P	45	91.111	277850	277894	9.43e-08	IGS(trnW-CCA,cox3);IGS(atp1,atp6)
107617	107716	P	100	100	83204	83303	1.49e-45	IGS(trnW-CCA,cox3);IGS(nad6,ccmC)
231277	231319	P	43	93.023	93616	93658	7.29e-09	matR;ccmFc
96078	96110	P	33	96.97	301972	302004	1.22e-06	nad1(intron);IGS(atp6,rps4)
229734	229773	P	41	92.683	187176	187215	3.39e-07	nad1(intron);IGS(rpl5,rpl16)
229545	229584	P	40	100	190942	190981	3.37e-12	nad1(intron);rps3(intron)
229164	229193	F	30	100	94462	94491	1.22e-06	nad1;IGS(ccmFc,nad1)
240324	240356	P	33	96.97	301972	302004	1.22e-06	nad2(intron);IGS(atp6,rps4)
240324	240353	F	30	100	179923	179952	1.22e-06	nad2(intron);IGS(rpl5,rpl16)
241441	241479	F	39	100	198767	198805	1.21e-11	nad2(intron);IGS(trnE-UUC,trnH-GUG)
240321	240367	F	47	100	96075	96121	4.32e-16	nad2(intron);nad1(intron)
312108	312190	F	83	92.771	76530	76612	4.26e-26	nad3;IGS(nad6,ccmC)
316976	317011	P	36	94.444	95711	95746	1.22e-06	nad4(intron);IGS(ccmFc,nad1)
316931	316961	F	31	100	241743	241773	3.39e-07	nad4(intron);IGS(nad2,nad4L)
322570	322603	F	34	100	198345	198378	7.29e-09	nad4(intron);IGS(trnE-UUC,trnH-GUG)
321369	321424	F	57	89.474	229424	229480	4.36e-11	nad4(intron);nad1(intron)
258302	258336	P	37	94.595	201385	201421	1.22e-06	nad5(intron);IGS(trnE-UUC,trnH-GUG)
258078	258134	P	57	100	191458	191514	1.19e-21	nad5(intron);rps3(intron)
258424	258467	P	44	88.636	190365	190408	4.39e-06	nad5(intron);rps3(intron)
63139	63234	P	100	81	186143	186237	4.36e-11	nad6;IGS(rpl5,rpl16)
345831	345869	P	39	100	251485	251523	1.21e-11	nad7(intron);IGS(atp4,trnF-GAA)
345799	345834	F	36	94.444	265813	265847	4.39e-06	nad7(intron);IGS(nad5,trnK-UUU)
345894	345930	P	39	92.308	131164	131202	4.39e-06	nad7(intron);IGS(trnC-GCA,trnN-GUU)
345903	346023	P	121	100	326553	326673	3.16e-57	nad7(intron);IGS(trnD-GUC,nad9)
345793	345838	F	47	91.489	17677	17721	2.62e-08	nad7(intron);IGS(trnM-CAU,rrn26)
345894	345930	F	39	92.308	39475	39513	4.39e-06	nad7(intron);IGS(trnQ-UUG,trnG-GCC)
348642	348734	P	93	100	133818	133910	1.16e-41	nad7(intron);nad2(intron)
345894	345930	F	39	92.308	101024	101062	4.39e-06	nad7(intron);rps10(intron)
172720	172820	F	101	91.089	102952	103043	2.55e-28	rpl5;IGS(rps10,rrn5)
153126	153226	P	101	91.089	102952	103043	2.55e-28	rpl5;IGS(rps10,rrn5)
101010	101117	P	112	92.857	131107	131216	3.25e-37	rps10(intron);IGS(trnC-GCA,trnN-GUU)
101015	101072	F	58	100	39466	39523	3.32e-22	rps10(intron);IGS(trnQ-UUG,trnG-GCC)
171968	173355	P	1390	99.353	152590	153978	0	rps14,rpl5;rps14,rpl5
190365	190414	P	50	86	258418	258467	4.39e-06	rps3(intron);nad5(intron)
105451	105490	P	40	97.5	290199	290238	1.57e-10	rrn18;IGS(atp1,atp6)
104110	104160	P	52	96.154	21110	21161	5.59e-15	rrn18;IGS(rrn26,trnQ-UUG)
330002	330054	P	58	89.655	255438	255495	1.57e-10	trnF-GAA;trnF-GAA
218419	218545	P	127	98.425	274648	274774	3.16e-57	trnT-UGU,nad5;IGS(trnK-UUU,atp1)

## Sheet: Table S7
Table S7 Distribution of tandem repeats in Medicago ruthenica mitogenome
No.	Size	Copy Number	Percent Matches	Start	End	Repeat Sequence	Location
1	12	2.2	100	1542	1567	TACGTATATAAA	IGS(trnA-TGC,nad1)
2	11	2.3	100	83848	83872	TTTCTTTTTCT	IGS(nad6,ccmC)
3	21	2	100	91364	91405	ATAATTAGTGAACTTATGAGA	IGS(rps7,ccmFc)
4	19	1.9	88	161140	161175	CACCTGCAGTTTGGTGCAG	ccmFn
5	19	2.1	100	227605	227644	TTCCAGTTCTGTTATAATA	IGS(trnT-UGU,nad1)

## Sheet: Table S8
Table S8 Relative synonymous codon usage (RSCU) in the protein-coding genes (PCGs) of the Medicago ruthenica mitochondrial genome.
Medicago ruthenica				Medicago polymorpha				Medicago truncatula				Medicago staiva ssp. staiva				Medicago staiva ssp. falcata				Medicago arabica				Medicago lupulina
Amino acid	codon families	quantity	RSCU	Amino acid	codon families	quantity	RSCU	Amino acid	codon families	quantity	RSCU	Amino acid	codon families	quantity	RSCU	Amino acid	codon families	quantity	RSCU	Amino acid	codon families	quantity	RSCU	Amino acid	codon families	quantity	RSCU
Ter	TAG	4	0.43	Tyr	TAC	73	0.49	Ter	TAG	4	0.44	Ala	GCG	67	0.48	Ala	GCG	60	0.46	Ala	GCG	57	0.47	Ala	GCG	67	0.49
Tyr	TAC	72	0.48	Ala	GCG	69	0.49	Tyr	TAC	72	0.49	Tyr	TAC	73	0.49	Tyr	TAC	64	0.47	His	CAC	54	0.49	Tyr	TAC	71	0.5
His	CAC	59	0.5	His	CAC	59	0.51	Ala	GCG	70	0.49	His	CAC	58	0.5	Gln	CAG	54	0.47	Ter	TAG	4	0.5	Gln	CAG	61	0.51
Ala	GCG	73	0.51	Gln	CAG	66	0.52	Gln	CAG	65	0.51	Gln	CAG	64	0.51	Ter	TAG	4	0.48	Tyr	TAC	70	0.52	His	CAC	57	0.52
Gln	CAG	68	0.53	Thr	ACG	60	0.52	His	CAC	60	0.51	Thr	ACG	60	0.52	Gly	GGC	73	0.51	Gln	CAG	56	0.52	Thr	ACG	59	0.53
Gly	GGC	85	0.54	Gly	GGC	81	0.53	Thr	ACG	61	0.52	Gly	GGC	81	0.53	His	CAC	55	0.51	Thr	ACG	55	0.52	Gly	GGC	81	0.54
Thr	ACG	65	0.55	Ter	TAG	5	0.58	Gly	GGC	83	0.53	Ter	TAG	5	0.58	Thr	ACG	59	0.56	Gly	GGC	74	0.53	Leu	CTG	91	0.59
Arg	CGC	62	0.58	Arg	CGC	62	0.6	Arg	CGC	62	0.58	Arg	CGC	63	0.61	Arg	CGC	52	0.57	Arg	CGC	55	0.57	Arg	CGC	61	0.6
Leu	CTG	95	0.59	Leu	CTC	98	0.61	Leu	CTC	98	0.6	Leu	CTC	97	0.61	Leu	CTC	87	0.58	Leu	CTC	91	0.62	Ter	TAG	5	0.6
Leu	CTC	96	0.6	Leu	CTG	97	0.61	Pro	CCG	78	0.61	Leu	CTG	97	0.61	Leu	CTG	87	0.58	Leu	CTG	91	0.62	Leu	CTC	93	0.6
Glu	GAG	118	0.63	Glu	GAG	116	0.62	Leu	CTG	101	0.62	Pro	CCG	78	0.62	Pro	CCG	70	0.6	Glu	GAG	103	0.64	Pro	CCG	74	0.61
Ser	AGC	90	0.65	Pro	CCG	77	0.62	Asp	GAC	100	0.65	Glu	GAG	117	0.63	Glu	GAG	104	0.63	Pro	CCG	75	0.65	Glu	GAG	111	0.62
Asp	GAC	98	0.66	Asp	GAC	100	0.66	Glu	GAG	123	0.65	Ser	AGC	89	0.67	Asn	AAC	86	0.65	Asp	GAC	85	0.66	Asp	GAC	93	0.66
Pro	CCG	83	0.66	Ser	AGC	92	0.68	Ser	AGC	92	0.68	Asp	GAC	99	0.67	Asp	GAC	88	0.66	Ser	AGC	84	0.67	Asn	AAC	97	0.67
Asn	AAC	100	0.67	Asn	AAC	102	0.68	Asn	AAC	107	0.69	Asn	AAC	102	0.69	Gly	GGG	96	0.67	Asn	AAC	93	0.68	Ser	AGC	88	0.68
Cys	TGC	48	0.7	Arg	AGG	75	0.72	Cys	TGC	48	0.71	Arg	AGG	74	0.71	Ser	AGC	83	0.67	Val	GTC	86	0.69	Cys	TGC	47	0.72
Arg	AGG	76	0.71	Cys	TGC	48	0.72	Val	GTC	104	0.72	Gly	GGG	111	0.72	Arg	AGG	63	0.69	Gly	GGG	100	0.71	Arg	CGG	73	0.72
Gly	GGG	116	0.73	Val	GTC	103	0.73	Arg	CGG	78	0.73	Cys	TGC	50	0.74	Arg	CGG	66	0.72	Cys	TGC	46	0.73	Arg	AGG	74	0.73
Arg	CGG	78	0.73	Gly	GGG	114	0.74	Gly	GGG	116	0.74	Arg	CGG	77	0.74	Val	GTC	92	0.72	Arg	CGG	71	0.74	Val	GTC	99	0.73
Val	GTC	106	0.75	Arg	CGG	77	0.74	Arg	AGG	83	0.78	Val	GTC	104	0.74	Cys	TGC	47	0.75	Arg	AGG	72	0.75	Gly	GGG	111	0.74
Lys	AAG	153	0.78	Ile	ATC	188	0.79	Ile	ATC	193	0.8	Ile	ATC	189	0.8	Lys	AAG	116	0.75	Ile	ATC	170	0.79	Ile	ATC	176	0.77
Pro	CCC	102	0.81	Lys	AAG	150	0.81	Lys	AAG	156	0.82	Lys	AAG	149	0.81	Ile	ATC	174	0.8	Val	GTG	103	0.83	Lys	AAG	148	0.81
Ile	ATC	190	0.81	Val	GTG	115	0.82	Phe	TTC	252	0.85	Val	GTG	116	0.82	Val	GTG	103	0.8	Phe	TTC	234	0.84	Val	GTG	111	0.82
Phe	TTC	245	0.84	Phe	TTC	245	0.84	Ser	TCG	116	0.86	Phe	TTC	246	0.85	Pro	CCC	95	0.81	Lys	AAG	145	0.85	Phe	TTC	241	0.84
Val	GTG	122	0.86	Ser	TCG	116	0.86	Pro	CCC	109	0.86	Pro	CCC	108	0.86	Ser	TCG	102	0.83	Leu	CTA	126	0.86	Pro	CCC	105	0.87
Ser	TCG	121	0.88	Pro	CCC	107	0.86	Val	GTG	124	0.86	Ser	TCG	116	0.87	Phe	TTC	228	0.86	Ser	TCG	112	0.9	Ser	TCG	114	0.88
Leu	CTA	144	0.9	Leu	CTA	139	0.87	Leu	CTA	141	0.87	Leu	CTA	141	0.88	Leu	CTA	134	0.9	Pro	CCC	104	0.9	Leu	CTA	140	0.91
Ile	ATA	222	0.94	Ter	TGA	8	0.92	Ter	TGA	8	0.89	Ter	TGA	8	0.92	Ile	ATA	197	0.91	Ala	GCC	114	0.93	Ala	GCC	127	0.94
Ala	GCC	135	0.95	Ala	GCC	132	0.93	Ile	ATA	223	0.92	Ile	ATA	220	0.93	Ser	TCC	117	0.95	Ser	TCC	121	0.97	Ser	TCC	124	0.96
Ser	TCC	132	0.96	Ile	ATA	221	0.93	Ser	TCC	127	0.94	Ala	GCC	131	0.94	Ala	GCC	127	0.96	Ile	ATA	209	0.97	Ile	ATA	219	0.96
Trp	TGG	135	1	Ser	TCC	127	0.94	Ala	GCC	139	0.96	Ser	TCC	127	0.95	Ter	TGA	8	0.96	Pro	CCA	113	0.98	Ter	TGA	8	0.96
Met	ATG	235	1	Trp	TGG	129	1	Trp	TGG	132	1	Trp	TGG	130	1	Trp	TGG	115	1	Trp	TGG	126	1	Trp	TGG	126	1
Thr	ACA	121	1.01	Met	ATG	232	1	Met	ATG	235	1	Met	ATG	232	1	Met	ATG	217	1	Ter	TGA	8	1	Met	ATG	226	1
Ala	GCA	147	1.03	Thr	ACA	118	1.03	Ala	GCA	149	1.03	Thr	ACA	119	1.03	Thr	ACA	107	1.01	Met	ATG	218	1	Ser	AGT	133	1.02
Pro	CCA	129	1.03	Ser	AGT	140	1.04	Ser	AGT	140	1.04	Ser	AGT	139	1.04	Thr	ACC	108	1.02	Ser	AGT	127	1.02	Thr	ACA	116	1.04
Thr	ACC	126	1.06	Ala	GCA	147	1.04	Thr	ACA	122	1.04	Ala	GCA	146	1.04	Pro	CCA	122	1.04	Thr	ACA	109	1.03	Pro	CCA	125	1.04
Ser	AGT	147	1.07	Pro	CCA	131	1.05	Pro	CCA	134	1.06	Pro	CCA	131	1.05	Ala	GCA	139	1.06	Ala	GCA	130	1.06	Ala	GCA	143	1.06
Ser	TCA	152	1.1	Thr	ACC	122	1.06	Thr	ACC	125	1.07	Thr	ACC	122	1.06	Ser	AGT	133	1.08	Thr	ACC	114	1.08	Thr	ACC	122	1.09
Leu	TTG	180	1.12	Ser	TCA	151	1.12	Leu	TTG	184	1.13	Leu	TTG	180	1.12	Leu	TTG	168	1.13	Ser	TCA	136	1.09	Ser	TCA	144	1.11
Phe	TTT	337	1.16	Leu	TTG	181	1.13	Ser	TCA	154	1.14	Ser	TCA	151	1.13	Phe	TTT	304	1.14	Leu	TTG	166	1.14	Leu	TTG	174	1.12
Val	GTA	170	1.2	Phe	TTT	338	1.16	Phe	TTT	341	1.15	Phe	TTT	336	1.15	Ser	TCA	142	1.15	Lys	AAA	196	1.15	Phe	TTT	330	1.16
Val	GTT	171	1.2	Lys	AAA	220	1.19	Arg	CGT	125	1.18	Lys	AAA	221	1.19	Val	GTA	158	1.23	Phe	TTT	321	1.16	Arg	CGT	121	1.19
Lys	AAA	238	1.22	Arg	CGT	125	1.21	Lys	AAA	226	1.18	Arg	CGT	125	1.2	Arg	CGT	113	1.24	Arg	CGT	114	1.18	Lys	AAA	217	1.19
Arg	CGT	131	1.23	Val	GTT	172	1.22	Val	GTT	173	1.2	Val	GTT	171	1.21	Cys	TGT	78	1.25	Val	GTA	154	1.23	Val	GTA	162	1.2
Leu	CTT	200	1.25	Val	GTA	173	1.23	Val	GTA	176	1.22	Val	GTA	173	1.23	Lys	AAA	192	1.25	Leu	CTT	183	1.25	Val	GTT	168	1.24
Ile	ATT	296	1.25	Leu	CTT	197	1.23	Leu	CTT	200	1.23	Leu	CTT	200	1.25	Leu	CTT	187	1.25	Ile	ATT	270	1.25	Gly	GGT	189	1.25
Gly	GGT	200	1.26	Gly	GGT	195	1.26	Gly	GGT	199	1.26	Cys	TGT	86	1.26	Val	GTT	160	1.25	Val	GTT	156	1.25	Leu	CTT	196	1.27
Ter	TGA	12	1.29	Ile	ATT	302	1.27	Ile	ATT	311	1.28	Gly	GGT	194	1.27	Ile	ATT	279	1.29	Cys	TGT	80	1.27	Ile	ATT	289	1.27
Ter	TAA	12	1.29	Cys	TGT	86	1.28	Cys	TGT	87	1.29	Ile	ATT	303	1.28	Gly	GGT	187	1.31	Gly	GGT	181	1.29	Cys	TGT	84	1.28
Arg	CGA	139	1.3	Arg	CGA	135	1.3	Asn	AAT	203	1.31	Arg	CGA	134	1.29	Arg	CGA	120	1.32	Arg	CGA	127	1.32	Arg	CGA	135	1.33
Cys	TGT	89	1.3	Asn	AAT	198	1.32	Arg	CGA	140	1.32	Asn	AAT	195	1.31	Ser	TCT	162	1.32	Asn	AAT	182	1.32	Asn	AAT	194	1.33
Asn	AAT	197	1.33	Asp	GAT	202	1.34	Asp	GAT	209	1.35	Asp	GAT	198	1.33	Asp	GAT	179	1.34	Asp	GAT	171	1.34	Asp	GAT	189	1.34
Asp	GAT	198	1.34	Ser	TCT	181	1.35	Ser	TCT	182	1.35	Ser	TCT	180	1.35	Asn	AAT	177	1.35	Ser	TCT	169	1.35	Thr	ACT	151	1.35
Ser	TCT	186	1.35	Glu	GAA	256	1.38	Glu	GAA	257	1.35	Glu	GAA	253	1.37	Glu	GAA	224	1.37	Glu	GAA	219	1.36	Ser	TCT	176	1.36
Glu	GAA	257	1.37	Thr	ACT	160	1.39	Thr	ACT	161	1.37	Thr	ACT	159	1.38	Thr	ACT	150	1.42	Thr	ACT	144	1.36	Glu	GAA	245	1.38
Thr	ACT	165	1.38	Arg	AGA	148	1.43	Arg	AGA	150	1.41	Arg	AGA	150	1.44	Arg	AGA	133	1.46	Arg	AGA	139	1.44	Arg	AGA	145	1.43
Arg	AGA	154	1.44	Gly	GGA	227	1.47	Gly	GGA	232	1.47	Pro	CCT	184	1.47	His	CAT	160	1.49	Gly	GGA	205	1.46	Ter	TAA	12	1.44
Gly	GGA	233	1.47	Gln	CAA	187	1.48	Pro	CCT	187	1.47	Gly	GGA	227	1.48	Gly	GGA	213	1.5	Tyr	TAT	199	1.48	Gly	GGA	222	1.47
Gln	CAA	191	1.47	Pro	CCT	185	1.48	Gln	CAA	189	1.49	Gln	CAA	188	1.49	Tyr	TAT	206	1.53	Gln	CAA	158	1.48	His	CAT	164	1.48
Pro	CCT	187	1.49	His	CAT	173	1.49	His	CAT	174	1.49	His	CAT	172	1.5	Gln	CAA	176	1.53	Pro	CCT	171	1.48	Pro	CCT	178	1.48
His	CAT	176	1.5	Ter	TAA	13	1.5	Tyr	TAT	224	1.51	Ter	TAA	13	1.5	Ala	GCT	201	1.53	Ter	TAA	12	1.5	Gln	CAA	177	1.49
Ala	GCT	216	1.51	Tyr	TAT	222	1.51	Ala	GCT	219	1.52	Tyr	TAT	222	1.51	Pro	CCT	180	1.54	His	CAT	165	1.51	Tyr	TAT	214	1.5
Tyr	TAT	226	1.52	Ala	GCT	218	1.54	Leu	TTA	249	1.54	Leu	TTA	245	1.53	Leu	TTA	232	1.56	Leu	TTA	220	1.51	Ala	GCT	205	1.51
Leu	TTA	248	1.55	Leu	TTA	247	1.55	Ter	TAA	15	1.67	Ala	GCT	216	1.54	Ter	TAA	13	1.56	Ala	GCT	188	1.54	Leu	TTA	234	1.51

## Sheet: Table S9
Table S9 The information table for Medicago ruthenica mitochondrial genomic RNA editing sites.
Strand	Gene Name	Editing position in Genome	Editing position in Gene	Editing position in Codon	Editing type	Codon Change	Amino Acid Change	Coverage Depth	Editing Efficiency
-	atp1	276451	120	40	C->T	ATC->ATT	I->I	29	27.59%
-	atp1	276108	463	155	G->A	GTA->ATA	V->I	31	32.26%
-	atp1	276107	464	155	T->A	GTA->GAA	V->E	32	31.25%
-	atp1	276099	472	158	C->G	CTG->GTG	L->V	38	26.32%
-	atp1	276097	474	158	G->A	CTG->CTA	L->L	39	25.64%
-	atp1	276085	486	162	C->T	GGC->GGT	G->G	44	22.73%
-	atp1	276084	487	163	C->T	CGT->TGT	R->C	43	20.93%
-	atp1	276053	518	173	G->T	CGA->CTA	R->L	49	24.49%
-	atp1	276047	524	175	C->T	ACT->ATT	T->I	49	16.33%
-	atp1	275986	585	195	C->T	GCC->GCT	A->A	43	16.28%
-	atp1	275290	1281	427	G->T	CTG->CTT	L->L	41	43.9%
-	atp1	275087	1484	495	C->T	CCA->CTA	P->L	42	95.24%
+	atp4	250796	56	19	C->T	CCA->CTA	P->L	11	90.91%
+	atp4	250829	89	30	C->T	TCA->TTA	S->L	11	72.73%
+	atp4	250858	118	40	C->T	CGT->TGT	R->C	15	93.33%
+	atp4	250955	215	72	C->T	TCG->TTG	S->L	18	72.22%
+	atp4	250967	227	76	C->T	CCC->CTC	P->L	16	0.75
+	atp4	250988	248	83	C->T	CCT->CTT	P->L	17	70.59%
+	atp4	250990	250	84	C->T	CCG->TCG	P->S	17	41.18%
+	atp4	250991	251	84	C->T	CCG->CTG	P->L	17	64.71%
+	atp4	251135	395	132	C->T	TCA->TTA	S->L	21	90.48%
+	atp4	251147	407	136	C->T	CCA->CTA	P->L	18	72.22%
+	atp4	251156	416	139	C->T	ACT->ATT	T->I	20	0.7
+	atp6	293058	68	23	C->T	TCA->TTA	S->L	17	88.24%
+	atp6	293109	119	40	C->T	CCG->CTG	P->L	15	73.33%
-	atp8	146614	47	16	C->T	TCA->TTA	S->L	34	76.47%
-	atp8	146603	58	20	C->T	CTC->TTC	L->F	34	88.24%
-	atp8	146585	76	26	C->T	CCC->TCC	P->S	38	68.42%
-	atp8	146584	77	26	C->T	CCC->CTC	P->L	38	26.32%
-	atp8	146206	455	152	C->T	CCA->CTA	P->L	36	91.67%
-	atp9	7220	20	7	C->T	TCA->TTA	S->L	222	0.964
-	atp9	7190	50	17	C->T	TCA->TTA	S->L	188	98.94%
+	ccmC	84361	337	113	C->T	CGG->TGG	R->W	6	83.33%
+	ccmC	84680	656	219	C->T	CCT->CTT	P->L	8	1
+	ccmC	84695	671	224	C->T	CCC->CTC	P->L	8	1
+	ccmC	84703	679	227	C->T	CCT->TCT	P->S	8	1
-	ccmFc	92047	1246	416	C->T	CGG->TGG	R->W	6	83.33%
+	ccmFn	162462	1402	468	C->T	CGT->TGT	R->C	6	83.33%
+	ccmFn	162525	1465	489	C->T	CTT->TTT	L->F	7	85.71%
+	ccmFn	162529	1469	490	C->T	CCA->CTA	P->L	7	85.71%
+	ccmFn	162541	1481	494	C->T	TCA->TTA	S->L	7	85.71%
+	cob	154735	286	96	C->T	CTC->TTC	L->F	8	0.75
+	cob	154747	298	100	C->T	CAC->TAC	H->Y	6	83.33%
+	cob	154774	325	109	C->T	CAT->TAT	H->Y	10	0.6
+	cob	154807	358	120	C->T	CGG->TGG	R->W	9	88.89%
+	cob	154856	407	136	C->T	ACA->ATA	T->I	20	0.7
+	cob	154868	419	140	C->T	CCA->CTA	P->L	18	0.5
+	cob	155257	808	270	C->T	CCC->TCC	P->S	9	1
+	cob	155302	853	285	C->T	CAT->TAT	H->Y	8	1
+	cob	155357	908	303	C->T	CCT->CTT	P->L	6	1
+	cob	155431	982	328	C->T	CAC->TAC	H->Y	12	91.67%
+	cob	155464	1015	339	C->T	CGC->TGC	R->C	12	91.67%
+	cob	155530	1081	361	C->T	CCT->TCT	P->S	21	95.24%
+	cob	155533	1084	362	C->T	CCT->TCT	P->S	21	90.48%
+	cob	155573	1124	375	C->T	CCG->CTG	P->L	18	1
-	cox1	99958	668	223	C->T	TCT->TTT	S->F	6	83.33%
-	cox1	99911	715	239	C->T	CGG->TGG	R->W	7	85.71%
-	cox1	99880	746	249	C->T	CCA->CTA	P->L	8	0.875
-	cox1	99347	1279	427	C->T	CTC->TTC	L->F	8	1
-	cox1	99224	1402	468	C->T	CGT->TGT	R->C	9	88.89%
-	cox1	99221	1405	469	C->T	CGT->TGT	R->C	9	88.89%
-	cox1	99193	1433	478	C->T	TCA->TTA	S->L	7	1
-	cox2	171617	205	69	C->A	CTT->ATT	L->I	11	90.91%
-	cox2	171607	215	72	C->A	TCT->TAT	S->Y	11	81.82%
-	cox2	171532	290	97	T->C	GTT->GCT	V->A	19	89.47%
-	cox2	171507	315	105	A->G	TTA->TTG	L->L	22	90.91%
-	cox2	171406	416	139	C->T	TCA->TTA	S->L	25	0.92
-	cox2	171404	418	140	C->T	CGG->TGG	R->W	25	0.92
-	cox2	171314	508	170	C->T	CGG->TGG	R->W	46	86.96%
-	cox2	171289	533	178	C->T	CCG->CTG	P->L	47	91.49%
-	cox2	171188	634	212	C->T	CGG->TGG	R->W	58	87.93%
-	cox2	171124	698	233	C->T	ACG->ATG	T->M	58	81.03%
-	cox2	171091	731	244	C->T	TCA->TTA	S->L	70	77.14%
-	cox2	171041	781	261	C->A	CTA->ATA	L->I	62	20.97%
-	cox2	171010	812	271	C->T	CCT->CTT	P->L	64	95.31%
-	cox2	170935	887	296	C->T	TCG->TTG	S->L	67	85.07%
-	cox2	170869	953	318	C->T	ACG->ATG	T->M	61	88.52%
-	cox2	170846	976	326	C->T	CCT->TCT	P->S	64	64.06%
-	cox2	170842	980	327	G->C	AGT->ACT	S->T	64	12.5%
-	cox2	170825	997	333	C->T	CGG->TGG	R->W	65	78.46%
-	cox2	170802	1020	340	A->G	CCA->CCG	P->P	61	13.11%
+	cox3	113543	245	82	C->T	CCT->CTT	P->L	6	83.33%
+	cox3	113555	257	86	C->T	TCT->TTT	S->F	8	0.75
+	cox3	113561	263	88	C->T	CCG->CTG	P->L	8	0.875
+	cox3	113587	289	97	C->T	CTT->TTT	L->F	7	0.8571
+	cox3	113602	304	102	C->T	CGG->TGG	R->W	9	1
+	cox3	113612	314	105	C->T	TCT->TTT	S->F	41	17.07%
+	cox3	113686	388	130	C->T	CGG->TGG	R->W	8	0.875
+	cox3	113711	413	138	C->T	CCT->CTT	P->L	8	0.875
+	cox3	114052	754	252	C->T	CGG->TGG	R->W	6	1
+	cox3	114062	764	255	C->T	CCA->CTA	P->L	6	1
-	matR	231678	193	65	C->T	CCA->TCA	P->S	10	0.9
-	matR	230977	894	298	C->T	TTC->TTT	F->F	10	0.6
-	matR	230801	1070	357	C->T	CCC->CTC	P->L	18	77.78%
-	matR	230165	1706	569	C->T	CCT->CTT	P->L	21	85.71%
-	matR	230131	1740	580	C->T	TAC->TAT	Y->Y	24	70.83%
-	matR	230109	1762	588	C->T	CAC->TAC	H->Y	23	78.26%
-	matR	230079	1792	598	C->T	CTA->TTA	L->L	31	38.71%
-	matR	230039	1832	611	C->T	CCC->CTC	P->L	36	61.11%
-	matR	230021	1850	617	C->T	TCA->TTA	S->L	33	54.55%
+	nad1	2600	215	72	C->T	TCC->TTC	S->F	6	83.33%
-	nad1	229347	740	247	C->T	TCT->TTT	S->F	14	64.29%
-	nad1	229344	743	248	C->T	CCA->CTA	P->L	15	66.67%
-	nad1	229332	755	252	C->T	CCG->CTG	P->L	16	0.625
-	nad1	229189	898	300	C->T	CGG->TGG	R->W	18	83.33%
-	nad1	229159	928	310	C->T	CGG->TGG	R->W	15	0.8
-	nad1	229134	953	318	C->T	TCA->TTA	S->L	12	0.75
-	nad2	241641	26	9	C->T	TCC->TTC	S->F	10	0.9
-	nad2	240237	223	75	C->T	CTT->TTT	L->F	7	85.71%
-	nad2	240157	303	101	C->T	TTC->TTT	F->F	6	1
-	nad2	240152	308	103	C->T	TCT->TTT	S->F	5	1
-	nad2	240149	311	104	C->T	TCC->TTC	S->F	5	1
-	nad2	240104	356	119	C->T	CCA->CTA	P->L	6	1
-	nad2	240099	361	121	C->T	CCT->TCT	P->S	10	1
-	nad2	240093	367	123	C->T	CGC->TGC	R->C	10	1
-	nad2	240066	394	132	C->T	CAT->TAT	H->Y	13	92.31%
-	nad2	240059	401	134	C->T	TCA->TTA	S->L	14	92.86%
-	nad2	240032	428	143	C->T	CCT->CTT	P->L	14	1
-	nad2	239963	497	166	C->T	TCG->TTG	S->L	8	1
+	nad2	132869	668	223	C->T	GCT->GTT	A->V	39	23.08%
+	nad2	135124	800	267	C->T	TCA->TTA	S->L	7	1
+	nad2	135133	809	270	C->T	TCT->TTT	S->F	7	1
+	nad2	135244	920	307	C->T	CCT->CTT	P->L	8	1
+	nad2	135252	928	310	C->T	CAT->TAT	H->Y	8	1
+	nad2	135282	958	320	C->T	CGT->TGT	R->C	8	1
+	nad2	135286	962	321	C->T	ACT->ATT	T->I	7	1
+	nad2	137204	1400	467	C->T	TCA->TTA	S->L	16	56.25%
+	nad2	137207	1403	468	C->T	TCC->TTC	S->F	16	0.5
+	nad2	137212	1408	470	C->T	CCA->TCA	P->S	14	0.5
+	nad2	137220	1416	472	C->T	CCC->CCT	P->P	14	57.14%
+	nad2	137261	1457	486	C->T	TCA->TTA	S->L	6	1
-	nad3	311978	208	70	C->T	CCT->TCT	P->S	5	1
-	nad3	311977	209	70	C->T	CCT->CTT	P->L	5	1
-	nad3	311971	215	72	C->T	CCG->CTG	P->L	6	1
-	nad3	311939	247	83	C->T	CCT->TCT	P->S	5	1
-	nad3	311935	251	84	C->T	CCC->CTC	P->L	5	1
-	nad3	311869	317	106	C->T	TCT->TTT	S->F	6	1
-	nad3	311842	344	115	C->T	TCG->TTG	S->L	7	1
-	nad3	311837	349	117	C->T	CGG->TGG	R->W	7	1
-	nad4	317593	1006	336	C->T	CCA->TCA	P->S	6	83.33%
-	nad4	317592	1007	336	C->T	CCA->CTA	P->L	6	83.33%
-	nad4	317589	1010	337	C->T	CCG->CTG	P->L	6	83.33%
-	nad4	317566	1033	345	C->T	CCT->TCT	P->S	10	1
-	nad4	317470	1129	377	C->T	CTC->TTC	L->F	14	1
-	nad4	317457	1142	381	C->T	TCC->TTC	S->F	14	92.86%
-	nad4	317451	1148	383	C->T	TCT->TTT	S->F	14	92.86%
-	nad4	317448	1151	384	C->T	TCC->TTC	S->F	13	92.31%
-	nad4	317427	1172	391	C->T	TCA->TTA	S->L	14	92.86%
-	nad4	317388	1211	404	C->T	TCA->TTA	S->L	10	0.9
-	nad4	317244	1355	452	C->T	CCA->CTA	P->L	13	1
-	nad4	317226	1373	458	C->T	TCC->TTC	S->F	8	1
-	nad4	314422	1405	469	C->T	CGG->TGG	R->W	13	92.31%
-	nad4	314410	1417	473	C->T	CAC->TAC	H->Y	12	91.67%
-	nad4	314394	1433	478	C->T	CCG->CTG	P->L	12	91.67%
-	nad4	314389	1438	480	C->T	CGC->TGC	R->C	11	1
+	nad4L	250404	158	53	C->T	TCG->TTG	S->L	13	76.92%
+	nad4L	250416	170	57	T->C	ATG->ACG	M->T	17	41.18%
+	nad4L	250419	173	58	G->T	GGT->GTT	G->V	20	0.5
+	nad4L	250434	188	63	C->T	TCA->TTA	S->L	24	29.17%
+	nad4L	250443	197	66	C->T	TCA->TTA	S->L	24	29.17%
+	nad5	258732	398	133	C->T	TCT->TTT	S->F	6	83.33%
+	nad5	258873	539	180	C->T	CCT->CTT	P->L	5	1
+	nad5	258882	548	183	C->T	TCG->TTG	S->L	5	1
+	nad5	259644	1310	437	C->T	TCA->TTA	S->L	9	77.78%
+	nad5	218319	1895	632	C->T	TCA->TTA	S->L	32	93.75%
+	nad5	218340	1916	639	C->T	TCT->TTT	S->F	27	81.48%
+	nad5	218342	1918	640	C->T	CGT->TGT	R->C	32	65.63%
-	nad6	63799	11	4	C->A	TCT->TAT	S->Y	54	31.48%
-	nad6	63774	36	12	C->T	GTC->GTT	V->V	53	24.53%
-	nad7	348388	224	75	C->T	ACG->ATG	T->M	8	1
-	nad7	348368	244	82	C->T	CAT->TAT	H->Y	7	85.71%
-	nad7	348361	251	84	C->T	TCA->TTA	S->L	6	83.33%
-	nad7	348229	383	128	C->T	TCA->TTA	S->L	6	0.8333
-	nad7	348034	578	193	C->T	TCA->TTA	S->L	14	0.7857
-	nad7	346890	698	233	C->T	TCG->TTG	S->L	7	0.8571
-	nad7	346864	724	242	C->T	CAT->TAT	H->Y	8	1
-	nad7	346849	739	247	C->T	CCT->TCT	P->S	11	90.91%
-	nad7	346819	769	257	C->T	CGC->TGC	R->C	14	92.86%
-	nad7	346752	836	279	C->T	CCT->CTT	P->L	11	90.91%
-	nad7	344620	973	325	C->T	CCT->TCT	P->S	19	89.47%
-	nad7	344543	1050	350	C->T	CCC->CCT	P->P	57	14.04%
-	nad7	344536	1057	353	C->T	CGT->TGT	R->C	56	71.43%
-	nad7	344514	1079	360	C->T	TCT->TTT	S->F	66	75.76%
-	nad7	344505	1088	363	C->T	TCA->TTA	S->L	70	55.71%
-	nad7	344490	1103	368	C->T	TCT->TTT	S->F	71	57.75%
-	nad7	344469	1124	375	C->T	CCA->CTA	P->L	70	67.14%
-	nad7	344456	1137	379	C->T	GTC->GTT	V->V	59	11.86%
-	nad7	344427	1166	389	C->T	TCT->TTT	S->F	57	78.95%
+	nad9	327439	368	123	C->T	TCC->TTC	S->F	9	77.78%
+	nad9	327469	398	133	C->T	TCA->TTA	S->L	7	85.71%
+	nad9	327510	439	147	C->T	CTT->TTT	L->F	9	77.78%
-	rpl16	188756	37	13	C->T	CAG->TAG	Q->*	9	88.89%
-	rpl16	188608	185	62	C->T	ACT->ATT	T->I	10	0.8
-	rpl16	188311	482	161	C->T	CCA->CTA	P->L	14	92.86%
-	rpl16	188305	488	163	C->T	TCG->TTG	S->L	15	93.33%
-	rps10	102102	16	6	C->T	CGC->TGC	R->C	6	1
-	rps10	101880	238	80	C->T	CGG->TGG	R->W	8	0.875
-	rps12	311710	71	24	C->T	TCG->TTG	S->L	12	91.67%
-	rps12	311681	100	34	C->T	CGC->TGC	R->C	14	92.86%
-	rps12	311677	104	35	C->T	CCG->CTG	P->L	14	92.86%
-	rps12	311585	196	66	C->T	CAC->TAC	H->Y	21	1
-	rps12	311560	221	74	C->T	TCG->TTG	S->L	19	94.74%
-	rps12	311497	284	95	C->T	TCC->TTC	S->F	17	1
-	rps3	189344	1010	337	C->T	CCA->CTA	P->L	5	1
-	rps3	188873	1481	494	C->T	TCA->TTA	S->L	5	1
-	rps3	188820	1534	512	C->T	CGT->TGT	R->C	6	83.33%
-	rps3	188756	1598	533	C->T	TCA->TTA	S->L	9	88.89%

## Sheet: Table S10
Table S10 Fragments transferred from chloroplast to mitochondria in Medicago ruthenica
Organelle	Start	End	Location	Organelle	Start	End	Location	Pident	Length	Mismatch	Gapopen	Evalue	Bitscore
Chloroplast	67044	67490	atpA	Mitochondrion	275329	275775	atp1	70.953	451	123	5	6.88e-53	208
Chloroplast	79031	79136	rpoC1	Mitochondrion	288199	288290	IGS(atp1,atp6)	71.56	109	11	4	2.75e-07	58.1
Chloroplast	79180	79320	rpoC1	Mitochondrion	288303	288432	IGS(atp1,atp6)	79.433	141	18	4	3.34e-25	116
Chloroplast	80619	80812	rpoC1	Mitochondrion	288505	288689	IGS(atp1,atp6)	81.026	195	26	4	1.17e-43	178
Chloroplast	78390	78649	rpoC1	Mitochondrion	287961	288198	IGS(atp1,atp6)	72.761	268	35	8	4.64e-36	153
Chloroplast	81373	81779	rpoB	Mitochondrion	288752	289161	IGS(atp1,atp6)	71.591	440	62	12	1.73e-60	233
Chloroplast	27027	28685	rrn23	Mitochondrion	286762	285104	IGS(atp1,atp6)	100	1659	0	0	0	2993
Chloroplast	27580	27937	rrn23	Mitochondrion	295528	295812	IGS(atp6,rps4)	77.159	359	7	8	2.74e-83	310
Chloroplast	22959	23014	rrn16	Mitochondrion	233373	233325	IGS(nad1,nad2)	85.714	56	1	1	1.52e-10	68
Chloroplast	23901	23946	IGS(rrn16,trnE-UUC)	Mitochondrion	243637	243682	IGS(nad2,nad4L)	93.478	46	3	0	4.35e-11	70.7
Chloroplast	23773	23834	IGS(rrn16,trnE-UUC)	Mitochondrion	243665	243726	IGS(nad2,nad4L)	91.935	62	5	0	4.65e-17	90.6
Chloroplast	23628	23721	IGS(rrn16,trnE-UUC)	Mitochondrion	243637	243730	IGS(nad2,nad4L)	97.872	94	2	0	8.96e-39	161
Chloroplast	23952	24095	IGS(rrn16,trnE-UUC)	Mitochondrion	243738	243882	IGS(nad2,nad4L)	87.838	148	11	2	2.74e-45	184
Chloroplast	24073	24261	IGS(rrn16,trnE-UUC)	Mitochondrion	243692	243882	IGS(nad2,nad4L)	86.224	196	15	2	1.73e-60	234
Chloroplast	24240	24466	IGS(rrn16,trnE-UUC)	Mitochondrion	243693	243914	IGS(nad2,nad4L)	96.916	227	2	1	6.43e-104	379
Chloroplast	7224	8554	rpl2,rpl2(intron)	Mitochondrion	248282	249585	IGS(nad2,nad4L)	97.145	1331	11	5	0	2232
Chloroplast	48188	48263	IGS(psbD,trnT-GGU)	Mitochondrion	324319	324391	IGS(nad4,trnD-GUC)	82.895	76	10	1	2.93e-13	77.9
Chloroplast	109578	109666	ndhF	Mitochondrion	259143	259055	IGS(nad5,nad5)	79.775	89	18	0	2.41e-14	80.6
Chloroplast	108083	108145	IGS(trnH-GUG,ndhF)	Mitochondrion	80851	80913	IGS(nad6,ccmC)	82.54	63	11	0	1.85e-09	65.3
Chloroplast	101856	102581	rbcL	Mitochondrion	81149	80458	IGS(nad6,ccmC)	83.494	727	84	7	0	772
Chloroplast	40707	40871	psaB	Mitochondrion	90496	90332	IGS(rps7,ccmFc)	84.848	165	25	0	7.86e-46	186
Chloroplast	37137	40681	psaB,psaA	Mitochondrion	91842	88297	IGS(rps7,ccmFc)	99.944	3546	1	1	0	6383
Chloroplast	23474	23524	rrn16	Mitochondrion	103531	103481	IGS(rrn18,rrn18)	86.275	51	7	0	2.25e-08	61.7
Chloroplast	22051	22111	rrn16	Mitochondrion	105440	105380	IGS(rrn18,rrn18)	88.525	61	7	0	8.4e-14	79.7
Chloroplast	23147	23427	rrn16	Mitochondrion	103903	103625	IGS(rrn18,rrn18)	76.868	281	63	2	2.4e-52	207
Chloroplast	22256	23120	rrn16	Mitochondrion	105193	104335	IGS(rrn18,rrn18)	72.851	884	196	22	1.02e-126	453
Chloroplast	26606	26680	rrn23	Mitochondrion	20942	20868	IGS(rrn26,rrn26)	81.333	75	14	0	3.57e-12	73.4
Chloroplast	26862	26995	rrn23	Mitochondrion	20572	20437	IGS(rrn26,rrn26)	75	136	32	1	4.65e-17	90.6
Chloroplast	28067	28523	rrn23	Mitochondrion	19203	18749	IGS(rrn26,rrn26)	74.31	471	91	11	3.8e-75	282
Chloroplast	28665	29149	rrn23	Mitochondrion	18617	18133	IGS(rrn26,rrn26)	75.306	490	111	3	6.87e-91	334
Chloroplast	27119	27617	rrn23	Mitochondrion	20285	19789	IGS(rrn26,rrn26)	67.515	511	140	11	1.97e-34	148
Chloroplast	24501	27035	rrn23,trnE-UUC(intron),trnA-UGC,trnE-UUC,trnA-UGC(intron)	Mitochondrion	354988	352454	IGS(trnA-UGC,trnA-UGC)	100	2535	0	0	0	4572
Chloroplast	107829	107911	trnH-GUG	Mitochondrion	209026	208944	IGS(trnH-GUG,trnH-GUG)	95.181	83	4	0	4.35e-30	132
Chloroplast	98753	98830	trnM-CAU	Mitochondrion	192878	192801	IGS(trnM-CAU,trnM-CAU)	93.59	78	5	0	9.58e-26	119
Chloroplast	30767	30851	trnN-GUU	Mitochondrion	131797	131713	IGS(trnN-GUU,trnN-GUU)	100	85	0	0	1.33e-36	154
Chloroplast	53294	53572	petG,trnW-CCA	Mitochondrion	107279	107011	IGS(trnW-CCA,trnW-CCA)	86.786	280	25	4	8.37e-90	332
Chloroplast	20247	20496	rps12	Mitochondrion	311411	311660	rps12	69.048	252	74	2	8.97e-20	98.7
Chloroplast	49756	49834	trnD-GUC	Mitochondrion	324572	324650	trnD-GUC	97.468	79	2	0	1.25e-30	134
Chloroplast	95064	95117	trnF-GAA	Mitochondrion	255437	255491	trnF-GAA	85.455	55	7	1	2.25e-08	60.8
Chloroplast	30780	30837	trnN-GUU	Mitochondrion	266099	266157	trnK-UUU	83.051	59	9	1	7.87e-08	59
Chloroplast	53120	53182	trnP-UGG	Mitochondrion	255771	255834	trnP-UGG	82.812	64	10	1	6.46e-09	63.5
Chloroplast	63104	63157	trnQ-UUG	Mitochondrion	38375	38428	trnQ-UUG	83.333	54	9	0	2.75e-07	58.1

[truncated: 3 more sheets: Table S11, Table S12, Table S13]
